# Supplementary material for: Polyoxomolybdate Layered Crystals Constructed from a Heterocyclic Surfactant: Syntheses, Pseudopolymorphism and Introduction of Metal Cations
Source: Materials (Basel). 2022 Mar 25;15(7):2429. doi: 10.3390/ma15072429 (PMC8999574; doi:10.3390/ma15072429)
Supplement: Supplementary file 1 [file materials-15-02429-s001.zip]

Archive with 1 entries (1 files):
- materials-1637255-supplementary.pdf
